# Supplementary material for: Single‐nucleus and spatial transcriptomics of paediatric ovary: Molecular insights into the dysregulated signalling pathways underlying premature ovarian insufficiency in classic galactosemia
Source: Clin Transl Med. 2024 Oct 23;14(10):e70043. doi: 10.1002/ctm2.70043 (PMC11812122; doi:10.1002/ctm2.70043)
Supplement: Supplementary file 2 — Supporting information [file CTM2-14-e70043-s004.xlsx]

## Sheet: Sheet1
IPA pathway analysis: List of signaling pathways and biological functions enriched in granulosa cells of CG group [from snRNA-seq data]
Ingenuity Canonical Pathways	-log(p-value)	Gene Ratio	Gene Count	Genes
Cell Cycle Checkpoints	46.1	0.699	190	ABRAXAS1,AHCTF1,ANAPC1,ANAPC10,ANAPC16,ANAPC4,ANAPC5,ANAPC7,ATM,ATR,AURKB,BABAM1,BABAM2,BARD1,BIRC5,BLM,BRCA1,BRCC3,BRIP1,BUB1,BUB1B,BUB3,CCNB1,CDC16,CDC23,CDC25C,CDC27,CDC45,CDC7,CDK1,CENPC,CENPE,CENPF,CENPI,CENPK,CENPO,CENPP,CENPQ,CENPT,CENPU,CHEK1,CHEK2,CKAP5,CLASP1,CLASP2,CLIP1,CLSPN,COP1,DBF4,DNA2,DSN1,DYNC1H1,DYNC1I2,DYNC1LI1,DYNC1LI2,DYNLL1,EXO1,GTSE1,HERC2,INCENP,ITGB3BP,KAT5,KIF18A,KIF2A…
EIF2 Signaling	44.7	0.744	160	ACTA2,ACTB,ACTG2,AGO2,AGO3,AGO4,AKT2,ATF4,ATF5,BCL2,CDK11A,EIF1,EIF1AX,EIF2A,EIF2AK1,EIF2AK2,EIF2AK3,EIF2AK4,EIF2B1,EIF2B3,EIF2S1,EIF2S2,EIF2S3,EIF3A,EIF3B,EIF3D,EIF3E,EIF3F,EIF3H,EIF3J,EIF3K,EIF3L,EIF3M,EIF4A1,EIF4A2,EIF4E,EIF4E3,EIF4G1,EIF4G2,EIF4G3,EIF5,EIF5B,ELP6,FAU,GRB2,GSK3B,HNRNPA1,HSPA5,IGF1R,INSR,KRAS,MAP2K1,MAP2K2,MAPK1,MRAS,PABPC1,PAIP1,PIK3C2A,PIK3C2B,PIK3C3,PIK3CA,PIK3CB,PIK3R1,PIK3…
ATM Signaling	15.5	0.677	67	ABL1,ATF1,ATF2,ATF4,ATM,ATR,BID,BLM,BRAT1,BRCA1,CBX1,CBX3,CBX5,CCNB1,CDC25C,CDK1,CHEK1,CHEK2,CREB1,CREB3L2,CREBBP,FANCD2,HERC2,HP1BP3,KAT5,MAP2K4,MAPK14,MAPK9,MDC1,MDM2,MDM4,MRE11,NBN,PPM1D,PPM1L,PPP1CC,PPP2CA,PPP2CB,PPP2R1A,PPP2R1B,PPP2R2A,PPP2R2D,PPP2R3A,PPP2R3B,PPP2R5A,PPP2R5C,PPP2R5E,PTPA,RAD17,RAD50,RAD9A,RBBP8,RNF168,RNF8,SMC1A,SMC2,SMC3,TDP1,TLK1,TLK2,TOPBP1,TP53,TP53BP1,TRRAP,USP7,ZEB1,ZN…
Autophagy	11.9	0.509	109	AKT2,AMBRA1,ARL8B,ARNT,ATF2,ATF4,ATG10,ATG12,ATG13,ATG14,ATG4B,ATG5,ATG7,ATM,ATR,BCL2,BIRC6,CALM1 (includes others),CAMKK2,CREB1,CREB3L2,CREBBP,DAPK1,EIF2A,EIF2AK3,EPG5,FOXO1,FOXO3,GABARAP,GNAI3,GORASP2,GSK3B,HIF1A,INSR,IRS1,KAT5,LAMP1,LAMP2,MAP1LC3A,MAP2K1,MAP2K2,MAP2K4,MAP2K7,MAPK1,MAPK9,MTOR,NFKB1,OPTN,PIK3C2A,PIK3C2B,PIK3C3,PIK3CA,PIK3CB,PIK3R1,PIK3R3,PIK3R4,PPM1D,PPM1L,PPP2CA,PPP2CB,PPP2R1A,…
HIPPO signaling	11.4	0.64	55	BTRC,CD44,CSNK1D,CSNK1E,CUL1,DLG1,DLG5,ITCH,LATS1,LATS2,MOB1A,NF2,PARD3,PATJ,PPM1L,PPP1CB,PPP1CC,PPP1R10,PPP1R12A,PPP1R14A,PPP1R14B,PPP1R7,PPP2CA,PPP2CB,PPP2R1A,PPP2R1B,PPP2R2A,PPP2R2D,PPP2R3A,PPP2R3B,PPP2R5A,PPP2R5C,PPP2R5E,PTPA,RBX1,SAV1,SKP1,SKP2,SMAD1,SMAD2,SMAD3,SMAD4,SMAD5,STK3,STK4,TEAD1,TJP2,TP53BP2,WWC1,WWTR1,YWHAB,YWHAE,YWHAG,YWHAQ,YWHAZ
NRF2-mediated Oxidative Stress Response	9.52	0.483	102	ABCC1,ABCC4,ACTA2,ACTB,ACTG1,ACTG2,AKR1A1,AKR7A2,ATF4,BACH1,CAT,CCT7,CREBBP,CUL3,CYP2R1,DNAJA1,DNAJA3,DNAJB12,DNAJB14,DNAJB6,DNAJC1,DNAJC10,DNAJC11,DNAJC13,DNAJC16,DNAJC17,DNAJC19,DNAJC21,DNAJC3,DNAJC5,DNAJC7,DNAJC8,DNAJC9,EIF2AK3,EP300,EPHX1,ERP29,FKBP5,FTH1,FTL,GCLC,GSK3B,GSR,GSTA1,GSTA4,GSTK1,GSTP1,HACD3,HSP90AA1,HSP90AB1,HSP90B1,KRAS,MAP2K1,MAP2K2,MAP2K4,MAP2K5,MAP2K6,MAP2K7,MAP3K1,MAP3K5,MAP…
Role of CHK Proteins in Cell Cycle Checkpoint Control	9.19	0.672	39	ATM,ATR,BRCA1,CDC25C,CDK1,CHEK1,CHEK2,CLSPN,E2F3,E2F5,E2F7,MDC1,MRE11,NBN,PPM1L,PPP2CA,PPP2CB,PPP2R1A,PPP2R1B,PPP2R2A,PPP2R2D,PPP2R3A,PPP2R3B,PPP2R5A,PPP2R5C,PPP2R5E,PTPA,RAD1,RAD17,RAD50,RAD9A,RFC1,RFC2,RFC3,RFC4,RPA1,TLK1,TLK2,TP53
Senescence Pathway	8.7	0.442	130	ACVR1,ACVR2B,AKT2,ANAPC1,ANAPC10,ANAPC4,ANAPC5,ANAPC7,ASXL1,ASXL2,ATM,ATR,BMPR2,BRAF,CACNA1C,CACNA2D1,CACNB2,CACNB4,CALM1 (includes others),CAPN1,CAPN2,CAPN7,CAT,CCNB1,CCND2,CDC16,CDC23,CDC25C,CDC27,CDK1,CHEK1,CHEK2,CHUK,CREBBP,DLD,DMTF1,E2F3,E2F5,E2F7,EED,EIF4E,ELF2,ELF4,EP300,EP400,EZH2,FOXO3,GATA4,HIPK2,IKBKB,IRF3,ITPR2,ITSN2,KAT2B,KRAS,MAP2K1,MAP2K2,MAP2K4,MAP2K5,MAP2K6,MAP2K7,MAP3K7,MAPK1,MA…
IGF-1 Signaling	7.37	0.533	56	AKT2,CSNK2A1,CSNK2A2,ELK1,FOXO1,FOXO3,GRB2,IGF1R,IGFBP2,IGFBP4,IGFBP5,IGFBP7,IRS1,JAK1,JAK2,KRAS,MAP2K1,MAP2K2,MAPK1,MRAS,NEDD4,PIK3C2A,PIK3C2B,PIK3C3,PIK3CA,PIK3CB,PIK3R1,PIK3R3,PIK3R4,PRKACB,PRKAG1,PRKAR1B,PRKAR2A,PRKAR2B,PRKCI,PRKCZ,PTK2,PTPN11,RAF1,RALA,RALB,RAP1A,RAP1B,RAP2B,RASA1,RPS6KB1,RRAS2,SOCS7,SOS1,SOS2,STAT3,YWHAB,YWHAE,YWHAG,YWHAQ,YWHAZ
Unfolded protein response	6.61	0.539	48	AMFR,ATF4,ATF6,BCL2,CALR,CANX,CEBPZ,DNAJA1,DNAJA3,DNAJB12,DNAJB14,DNAJB6,DNAJC1,DNAJC10,DNAJC11,DNAJC13,DNAJC16,DNAJC17,DNAJC19,DNAJC21,DNAJC3,DNAJC5,DNAJC7,DNAJC8,DNAJC9,EIF2A,EIF2AK3,ERO1B,HSP90B1,HSPA14,HSPA4,HSPA5,HSPA8,HSPA9,MAP2K7,MAP3K5,MBTPS1,MBTPS2,OS9,P4HB,PDIA6,PPARG,SCAP,SEL1L,SREBF2,TRAF2,UBXN4,VCP
p53 Signaling	6.33	0.52	51	AKT2,APAF1,ATM,ATR,BAX,BCL2,BCL2L1,BIRC5,BRCA1,CASP6,CCND2,CCNG1,CCNK,CHEK1,CHEK2,CSNK1D,CTNNB1,EP300,GNL3,GSK3B,HIF1A,HIPK2,JMY,KAT2B,MAPK14,MDM2,MDM4,MED1,PIAS1,PIK3C2A,PIK3C2B,PIK3C3,PIK3CA,PIK3CB,PIK3R1,PIK3R3,PIK3R4,PPP1R13B,PRKDC,PTEN,RB1,SERPINE2,SIRT1,ST13,STAG1,TIGAR,TOPBP1,TP53,TP53BP2,TP53I3,WT1
TNF signaling	5.64	0.579	33	ADAM17,BIRC2,CFLAR,CHUK,CYLD,IKBKB,MADD,MAP3K7,NSMAF,OPTN,OTUD7B,OTULIN,RACK1,RBCK1,RIPK1,RPS27A,SHARPIN,SPPL2A,SPPL2B,TAB1,TAB2,TAX1BP1,TBK1,TRAF2,UBA52,UBB,UBC,UBE2D2,UBE2D3,UBE2L3,ULK1,USP4,XIAP
Chaperone Mediated Autophagy	5.63	0.773	17	ARL13B,EEF1A1,HDAC6,HSP90AA1,HSP90AB1,HSPA8,IFT88,LAMP2,PARK7,PCNT,PLIN3,RNASE1,RPS27A,UBA52,UBB,UBC,VIM
Ferroptosis Signaling Pathway	5.48	0.472	60	ABCA1,ACACA,ACSL4,AIFM2,ARF1,ARF3,ARF4,ATF4,BID,BRAF,CARS1,CTSB,EIF2A,EIF2AK3,FANCD2,FDFT1,FTH1,FTL,G3BP1,GCLC,GPX4,GSS,H2AZ1,H2AZ2,HMGCR,IREB2,KRAS,LINC00472,LPCAT3,MACROH2A1,MAP2K1,MAP2K2,MAPK1,MRAS,PEBP1,PRKAA1,PRKAA2,PRKAG1,RAF1,RALA,RALB,RAP1A,RAP1B,RAP2B,RB1,RBL1,RBL2,RRAS2,SLC11A2,SLC39A14,SLC39A8,SLC3A2,SP1,SQSTM1,SREBF2,STAT3,TP53,USP7,VDAC2,WWTR1
Nucleotide Excision Repair Pathway	5.4	0.657	23	CCNH,CDK7,ERCC1,ERCC2,ERCC3,ERCC5,ERCC8,GTF2H1,GTF2H2,GTF2H3,MNAT1,POLR2A,POLR2B,POLR2F,POLR2H,POLR2J2/POLR2J3,POLR2L,RAD23B,RPA1,RPA2,RPA3,XPA,XPC
TGF-β Signaling	4.95	0.49	47	ACVR1,ACVR2B,AMH,BCL2,BMPR1A,BMPR2,CDC42,CREBBP,EP300,GRB2,INHBA,INHBB,KRAS,MAP2K1,MAP2K2,MAP2K4,MAP2K6,MAP3K7,MAPK1,MAPK14,MAPK9,MRAS,PMEPA1,RAF1,RALA,RALB,RAP1A,RAP1B,RAP2B,RNF111,RRAS2,RUNX2,SKI,SMAD1,SMAD2,SMAD3,SMAD4,SMAD5,SMURF1,SMURF2,SOS1,SOS2,TAB1,TGFB1,TGFBR1,ZFYVE9,ZNF423
PI3K/AKT Signaling	4.45	0.414	82	AKT2,BCL2,BCL2L1,CDC37,CHUK,CTNNB1,EIF4E,EPM2A,FOXO1,FOXO3,GAB1,GAB2,GHR,GRB2,GSK3B,GYS1,HSP90AA1,HSP90AB1,HSP90B1,IFNAR1,IKBKB,IL10RB,IL17RA,IL3RA,IL6ST,ILK,INPP5B,ITGA9,ITGB1,ITGB5,JAK1,JAK2,KRAS,LIMS1,MAP2K1,MAP2K2,MAP3K5,MAPK1,MDM2,MRAS,MTOR,NFKB1,PIK3CA,PIK3CB,PIK3R1,PIK3R3,PPM1L,PPP2CA,PPP2CB,PPP2R1A,PPP2R1B,PPP2R2A,PPP2R2D,PPP2R3A,PPP2R3B,PPP2R5A,PPP2R5C,PPP2R5E,PTEN,PTPA,RAF1,RALA,RALB,RA…
Gap Junction Signaling	4.38	0.384	122	ACTA2,ACTB,ACTG1,ACTG2,ADCY2,ADCY3,ADCY5,ADCY9,AKT2,ATF2,ATF4,BIRC5,CALM1 (includes others),CDH2,CREB1,CREB3L2,CREBBP,CSNK1A1,CSNK1D,CSNK1E,CSNK1G1,CSNK1G2,CSNK1G3,CTNNB1,CTTN,DLG1,EGFR,GJA1,GJA5,GNAI1,GNAI2,GNAI3,GNAQ,GNAS,GRB2,GRIK1,GRIK2,GSK3B,HSPA8,ITPR1,ITPR2,KCNN2,KRAS,LRP5,LRP6,MAP2K1,MAP2K2,MAP2K4,MAP2K5,MAP3K2,MAP3K5,MAPK1,MAPK9,MRAS,NFKB1,NPR3,NT5C,PDIA3,PIK3C2A,PIK3C2B,PIK3C3,PIK3CA,PI…
FOXO-mediated transcription	4.32	0.737	14	AKT2,CREBBP,EP300,FOXO1,FOXO3,KAT2B,SIRT1,SIRT3,TXN,TXNIP,YWHAB,YWHAG,YWHAQ,YWHAZ
MAP kinase activation	4.28	0.59	23	BTRC,CHUK,CUL1,FBXW11,IKBKB,MAP2K1,MAP2K4,MAP2K6,MAP2K7,MAP3K7,MAPK14,MAPK9,NFKB1,NOD1,RPS27A,SKP1,TAB1,TAB2,UBA52,UBB,UBC,UBE2N,UBE2V1
Mismatch Repair in Eukaryotes	3.89	0.722	13	EXO1,LIG1,MCM9,MLH1,MSH2,MSH3,MSH6,PMS2,RFC1,RFC2,RFC3,RFC4,RPA1
Intrinsic Pathway for Apoptosis	3.55	0.509	28	AKT2,APAF1,APIP,AVEN,BAX,BCL2,BCL2L1,BID,CARD8,DYNLL1,GSDMD,MAPK1,NMT1,PPP1R13B,PPP3CC,PPP3R1,STAT3,TFDP1,TFDP2,TP53,TP53BP2,UACA,XIAP,YWHAB,YWHAE,YWHAG,YWHAQ,YWHAZ
Superpathway of Cholesterol Biosynthesis	3.51	0.607	17	ACAA2,ACAT1,ACAT2,CYP51A1,FDFT1,FDPS,HADHA,HADHB,HMGCR,HMGCS1,IDI1,LBR,LSS,MSMO1,MVD,SQLE,TM7SF2
Apoptosis Signaling	3.11	0.431	44	ACIN1,AIFM1,APAF1,BAX,BCL2,BCL2L1,BID,BIRC2,BIRC6,CAPN1,CAPN2,CAPN7,CASP2,CASP6,CDK1,CHUK,DFFA,IKBKB,KRAS,LMNA,MAP2K1,MAP2K2,MAP2K4,MAP2K7,MAP3K5,MAPK1,MRAS,NFKB1,PARP1,PLCG1,PRKCE,PRKCQ,RAF1,RALA,RALB,RAP1A,RAP1B,RAP2B,REL,ROCK1,RRAS2,SPTAN1,TP53,XIAP
Death Receptor Signaling	3.05	0.436	41	ACIN1,ACTA2,ACTB,ACTG1,ACTG2,APAF1,BCL2,BID,BIRC2,CASP2,CASP6,CFLAR,CHUK,CRADD,DFFA,IKBKB,LIMK1,LMNA,MAP2K4,MAP2K7,MAP3K5,NFKB1,PARP1,PARP11,PARP12,PARP14,PARP2,PARP4,PARP6,PARP8,PARP9,REL,RIPK1,ROCK1,SPTAN1,TANK,TBK1,TNKS,TNKS2,TRAF2,XIAP
Pyrimidine Deoxyribonucleotides De Novo Biosynthesis I	2.99	0.609	14	AK4,AK9,APOBEC3G,CMPK1,DTYMK,DUT,NME1,NME2,NME3,NME4,NME7,RRM1,RRM2,TYMS
Endoplasmic Reticulum Stress Pathway	2.91	0.619	13	ATF4,ATF6,CALR,DNAJC3,EIF2AK3,EIF2S1,HSP90B1,HSPA5,MAP3K5,MBTPS1,MBTPS2,TAOK3,TRAF2
Purine Nucleotides De Novo Biosynthesis II	2.57	0.727	8	ADSL,ADSS2,ATIC,GART,GMPS,PAICS,PFAS,PPAT
Cholesterol biosynthesis	2.51	0.56	14	ACAT2,CYP51A1,FDFT1,FDPS,HMGCR,HMGCS1,IDI1,LBR,LSS,MSMO1,MVD,SQLE,SREBF2,TM7SF2
ABRA Signaling Pathway	2.48	0.42	27	ACTA2,ACTB,ACTG1,ACTG2,ACTR3,CFL1,DIAPH1,DMD,GATA4,GSN,ITGB1,LIMK1,LIMK2,MAP2K4,MAPK9,MEF2A,MEF2C,MRTFA,MYH11,MYH9,MYL9,PDGFC,PPP1R14A,PPP3CB,PPP3CC,PPP3R1,RHOA,ROCK1,ROCK2,SVIL,TAGLN,TPM1,TPM2,TPM3,TPM4,VEGFA,VEGFB
Unfolded Protein Response (UPR)	2.46	0.611	11	ATF4,ATF6,CREB3L2,CREBRF,EIF2AK3,EIF2S1,EIF2S2,EIF2S3,HSPA5,MBTPS1,MBTPS2
Oxidative Stress Induced Senescence	2.39	0.419	36	AGO3,AGO4,E2F3,EED,EZH2,H2AZ2,MAP2K4,MAP2K6,MAP2K7,MAP3K5,MAPK1,MAPK14,MAPK9,MAPKAPK5,MDM2,MDM4,MINK1,MOV10,PHC2,PHC3,RBBP4,RBBP7,RNF2,RPS27A,SCMH1,SUZ12,TFDP1,TFDP2,TNRC6A,TNRC6B,TNRC6C,TP53,TXN,UBA52,UBB,UBC
Interferon Signaling	2.36	0.5	18	BAX,BCL2,IFI35,IFI6,IFITM2,IFITM3,IFNAR1,IFNAR2,IFNGR2,IRF9,JAK1,JAK2,MED14,MX1,PIAS1,PTPN2,STAT1,STAT2
ISGylation Signaling Pathway	2.26	0.402	41	ARIH1,BIRC5,CREBBP,EIF2A,EIF2AK2,EIF4E2,EP300,HDAC6,HERC5,HIF1A,IFNAR1,IFNAR2,IL10RB,IRF2,IRF3,IRF9,ITGB1,JAK1,KRAS,LIPG,MAGT1,MAP2K4,MAP3K7,MAPK9,NEDD4,NFAT5,NFKB1,PRKN,RIGI,RPS15,RTN4,SQSTM1,STAT1,STAT2,TBK1,TP53,TRIM25,TSG101,UBE2L3,UBE2N,XIAP
ATF6 (ATF6-alpha) activates chaperone genes	2.15	0.7	7	ATF4,ATF6,CALR,HSP90B1,HSPA5,NFYA,NFYC
Necroptosis Signaling Pathway	2.07	0.373	57	AXL,BIRC2,CAMK2B,CAMK2G,CAPN1,CAPN2,CAPN7,CFLAR,CHUK,CYLD,DAPK1,DNM1L,EIF2AK2,FKBP1A,GLUD1,IFNAR1,IKBKB,IRF3,IRF9,JAK1,MAP3K7,MDM2,PAM16,PLA2G12A,PPP3CB,PPP3CC,PPP3R1,RB1,RBCK1,RBL1,RBL2,RIPK1,SHARPIN,SLC25A13,SLC25A3,SLC25A6,STAT1,STAT2,TAB1,TAB2,TIMM13,TIMM17A,TIMM23,TIMM44,TIMM9,TNIP1,TOMM20,TOMM40,TOMM7,TOMM70,TP53,TRAF2,TRPM7,UBC,VDAC1,VDAC2,VDAC3
TNFR1 Signaling	1.94	0.44	16	APAF1,BID,BIRC2,CASP2,CASP6,CDC42,CHUK,CRADD,IKBKB,MADD,MAP2K4,MAP3K1,NFKB1,PAK1,PAK2,PAK3,PAK4,REL,RIPK1,TANK,TRAF2,XIAP
Gap junction trafficking and regulation	1.85	0.471	55	ACTB,ACTG1,AP2M1,CLTA,CLTC,CLTCL1,DAB2,DNM1,DNM2,GJA1,MYO6,TUBA1A,TUBA1B,TUBA1C,TUBB4B,TUBB6
PTEN Signaling	1.81	0.364	68	AKT2,BCL2,BCL2L1,BMPR1A,BMPR2,CBL,CDC42,CHUK,CSNK2A1,CSNK2A2,EGFR,FGFR1,FOXO1,FOXO3,GHR,GRB2,GSK3B,IGF1R,IKBKB,ILK,INPP5B,INSR,ITGA9,ITGB1,ITGB5,KRAS,MAGI1,MAGI3,MAP2K1,MAP2K2,MAPK1,MRAS,NFKB1,PIK3CA,PIK3CB,PIK3R1,PIK3R3,PRKCZ,PTEN,PTK2,RAC1,RAF1,RALA,RALB,RAP1A,RAP1B,RAP2B,REL,RPS6KB1,RRAS2,SHARPIN,SOS1,SOS2,SYNJ2,TGFBR1
Inosine-5'-phosphate Biosynthesis II	1.65	1	3	ADSL,ATIC,PAICS
Detoxification of Reactive Oxygen Species	1.46	0.432	16	CAT,CCS,CYBA,GSR,GSTP1,NUDT2,P4HB,PRDX1,PRDX2,PRDX3,PRDX5,PRDX6,SOD1,SOD2,TXN,TXNRD2
Signaling by Activin	1.46	0.533	8	ACVR2B,FST,INHBA,INHBB,MAPK1,SMAD2,SMAD3,SMAD4
Signaling by BMP	1.43	0.462	13	ACVR2B,AMH,BMPR1A,BMPR2,FSTL1,SKI,SMAD1,SMAD4,SMAD5,SMURF1,SMURF2,ZFYVE16
Cholesterol Biosynthesis I	1.35	0.538	7	CYP51A1,FDFT1,LBR,LSS,MSMO1,SQLE,TM7SF2
Cholesterol Biosynthesis II (via 24,25-dihydrolanosterol)	1.35	0.538	7	CYP51A1,FDFT1,LBR,LSS,MSMO1,SQLE,TM7SF2
Cholesterol Biosynthesis III (via Desmosterol)	1.35	0.538	7	CYP51A1,FDFT1,LBR,LSS,MSMO1,SQLE,TM7SF2
ATF4 activates genes in response to endoplasmic reticulum stress	1.29	0.444	12	ATF4,ATF6,DCP2,EXOSC1,EXOSC3,EXOSC7,EXOSC8,EXOSC9,KHSRP,NFYA,NFYC,PARN
Signaling by NOTCH2	1.27	0.424	16	ADAM10,CREB1,EP300,MAML1,MAML2,MAML3,MDK,NOTCH2,PSEN1,RBPJ,RPS27A,UBA52,UBB,UBC
Zymosterol Biosynthesis	1.25	0.667	4	CYP51A1,LBR,MSMO1,TM7SF2
XBP1(S) activates chaperone genes	1.25	0.396	19	ACADVL,ADD1,DDX11,DNAJC3,EXTL2,GFPT1,GOSR2,HDGF,KLHDC3,LMNA,MYDGF,PDIA5,PDIA6,SEC31A,SERP1,SSR1,TLN1,WFS1,WIPI1
Type II Diabetes Mellitus Signaling	1.14	0.338	52	ACSF2,ACSL3,ACSL4,ACSM1,ADIPOR2,AKT2,CACNA1C,CACNA2D1,CACNB2,CACNB4,CATSPER2,CHUK,IKBKB,INSR,IRS1,ITPR1,ITPR2,MAP2K4,MAP2K7,MAP3K1,MAP3K5,MAP3K7,MAPK1,MAPK9,MTOR,NFKB1,NSMAF,PIK3C2A,PIK3C2B,PIK3C3,PIK3CA,PIK3CB,PIK3R1,PIK3R3,PIK3R4,PKM,PPARG,PRKAA1,PRKAA2,PRKAG1,PRKCE,PRKCI,PRKCQ,PRKCZ,PRKD1,PRKD3,REL,SLC27A1,SMPD4,SOCS7,TRAF2
Signaling by Type 1 Insulin-like Growth Factor 1 Receptor (IGF1R)	1.13	0.471	9	GRB2,IGF1R,IRS1,KRAS,PIK3CA,PIK3CB,PIK3R1,SOS1
Cell junction organization	1.02	0.348	32	ACTB,ACTG1,AFDN,ARHGEF6,CD151,CDH11,CDH2,CDH3,CDH6,CTNNA1,CTNNB1,CTNND1,DST,FERMT2,FLNA,ILK,ITGB1,JUP,LAMA3,LIMS1,LIMS2,NECTIN1,NECTIN2,PALS1,PARD3,PARVA,PARVB,PATJ,PRKCI,RSU1,SDK1,SDK2
Immunogenic Cell Death Signaling Pathway	0.931	0.345	30	ATF4,ATG12,ATG5,BAX,BCAP31,BCL2,CALR,CFLAR,DAPK1,EIF2A,EIF2AK3,HMGB1,HSP90AA1,HSP90AB1,HSP90B1,HSPA14,HSPA4,HSPA5,HSPA8,HSPA9,IFNAR1,IFNAR2,IFNGR2,IRF3,LRP1,NFKB1,PDIA3,RIPK1,ROCK1
FOXO-mediated transcription of cell death genes	0.876	0.438	7	CREBBP,EP300,FOXO1,FOXO3,NFYA,NFYC,STK11
