# Supplementary material for: Single‐nucleus and spatial transcriptomics of paediatric ovary: Molecular insights into the dysregulated signalling pathways underlying premature ovarian insufficiency in classic galactosemia
Source: Clin Transl Med. 2024 Oct 23;14(10):e70043. doi: 10.1002/ctm2.70043 (PMC11812122; doi:10.1002/ctm2.70043)
Supplement: Supplementary file 4 — Supporting information [file CTM2-14-e70043-s003.xlsx]

## Sheet: Sheet1
Supplementary Table S3
IPA pathway analysis: List of signaling pathways and biological functions enriched in oocytes of CG group [from snRNAseq data]
Ingenuity Canonical Pathways	-log(p-value)	Gene Ratio	Gene Count	Genes
Oxidative Phosphorylation	8.01	0.14	15	ATP5F1B,ATP5ME,MT-ATP6,MT-CO1,MT-CO2,MT-CO3,MT-CYB,MT-ND1,MT-ND2,MT-ND3,MT-ND4,MT-ND4L,MT-ND5,NDUFV1,UQCR10
RHOA Signaling	6.41	0.115	13	ACTA2,ACTB,ACTG1,ARHGAP8/PRR5-ARHGAP8,IGF1,MSN,MYL6,MYL9,RAPGEF6,SEPTIN11,SEPTIN2,SEPTIN6,SEPTIN7,SEPTIN9
Extracellular matrix organization	4.74	0.104	10	COL1A1,COL1A2,COL3A1,COL4A5,COL6A1,COL6A2,COL6A6,HSPG2,LAMA4,LAMB2,SPARC
TP53 Regulates Metabolic Genes	3.21	0.0909	8	COX16,GSR,MT-CO1,MT-CO2,MT-CO3,PRDX1,TNRC6A,YWHAH
Interferon gamma signaling	3.02	0.0851	8	B2M,HLA-A,HLA-B,HLA-C,HLA-DRA,HLA-E,JAK1,MID1
Chaperone Mediated Autophagy	2.94	0.182	4	EEF1A1,RNASE1,UBA52,VIM
Eukaryotic Translation Initiation	2.31	0.0656	8	EIF2S3,EIF4A1,RPL13A,RPL17,RPL35,RPL36A,RPS17,UBA52
Signaling by TGF-beta Receptor Complex	2.26	0.0943	5	LTBP3,LTBP4,TGFBR2,UBA52,ZFYVE9
NRF2-mediated Oxidative Stress Response	2.21	0.0521	11	ACTA2,ACTB,ACTG1,FTH1,GSR,GSTO1,MAF,MAP2K6,PRDX1,SOD2,SOD3
EIF2 Signaling	2.15	0.0512	12	ACTA2,ACTB,EIF2S3,EIF4A1,HSPA5,RPL13A,RPL17,RPL35,RPL36A,RPS17,UBA52
IGF-1 Signaling	2.12	0.0667	7	IGF1,IGFBP3,IGFBP4,IGFBP5,IGFBP6,JAK1,YWHAH
Detoxification of Reactive Oxygen Species	2.1	0.108	4	GSR,PRDX1,SOD2,SOD3
Superoxide Radicals Degradation	1.93	0.25	2	SOD2,SOD3
ATF6 (ATF6-alpha) activates chaperone genes	1.73	0.2	2	CALR,HSPA5
Apoptotic execution phase	1.59	0.0769	4	GSN,LMNA,TJP2,VIM
Protein ubiquitination	1.58	0.1	3	UBA1,UBA52,UBE2W
Protein Ubiquitination Pathway	1.51	0.041	11	B2M,HLA-A,HLA-B,HLA-C,HLA-E,HSPA5,PSMA6,UBA1,UBA52,UBE2V1,UBE2W
Cell junction organization	1.31	0.0543	5	ACTB,ACTG1,CADM2,CTNND1,FLNA
MAP kinase activation	1.29	0.0769	3	MAP2K6,UBA52,UBE2V1
Degradation of the extracellular matrix	1.27	0.0606	4	A2M,BSG,HSPG2,MMP2
Unfolded Protein Response (UPR)	1.25	0.111	2	EIF2S3,HSPA5
NFE2L2 regulating anti-oxidant/detoxification enzymes	1.25	0.111	2	GSR,PRDX1
Elastic fibre formation	1.16	0.0682	3	FBLN1,LTBP3,LTBP4
Endoplasmic Reticulum Stress Pathway	1.13	0.0952	2	CALR,HSPA5
Signaling by NOTCH3	1.05	0.0612	3	DLGAP5,UBA52,WWC1
Regulation of Actin-based Motility by Rho	1.05	0.0455	5	ACTA2,ACTB,GSN,MYL6,MYL9
Signaling by BMP	0.97	0.0769	2	CHRDL1,FSTL1
Oxidative Stress Induced Senescence	0.941	0.0465	4	MAP2K6,TNIK,TNRC6A,UBA52
Unfolded protein response	0.901	0.0449	4	CALR,CANX,HSPA5,OS9
Role of JAK2 in Hormone-like Cytokine Signaling	0.889	0.0517	3	CCND2,IGF1,JAK1
Death Receptor Signaling	0.84	0.0426	4	ACTA2,ACTB,ACTG1,LMNA
Gap Junction Signaling	0.823	0.0314	11	ACTA2,ACTB,ACTG1,CSNK1G1,IGF1,PDGFRA,PLCG2,PLCH1,TJP2,TUBA1B
Oncogene Induced Senescence	0.78	0.0588	2	TNRC6A,UBA52
Interferon Signaling	0.742	0.0556	2	IFITM3,JAK1
Caspase activation via Dependence Receptors in the absence of ligand	0.709	0.1	1	DCC
Regulation of TP53 Expression and Degradation	0.689	0.0513	3	ARHGAP8/PRR5-ARHGAP8,UBA52
Aryl Hydrocarbon Receptor Signaling	0.676	0.034	5	CCND2,CTSD,GSTO1,NR2F1,RARB
Cellular response to hypoxia	0.66	0.04	3	EPAS1,PSMA6,UBA52
Necroptosis Signaling Pathway	0.63	0.0327	5	GLUL,JAK1,TOMM20,TOMM5,TOMM6
Signaling by NOTCH4	0.586	0.0366	3	ACTA2,PSMA6,UBA52
Immunogenic Cell Death Signaling Pathway	0.567	0.0357	3	ANXA1,CALR,HSPA5
XBP1(S) activates chaperone genes	0.558	0.0417	2	LMNA,WFS1
Response of EIF2AK1 (HRI) to heme deficiency	0.555	0.0667	1	EIF2S3
FGF Signaling	0.549	0.0349	3	CRKL,FGF12,MAP2K6
Regulation of Apoptosis	0.5	0.0377	2	PSMA6,UBA52
Type I Diabetes Mellitus Signaling	0.479	0.0263	8	CPE,HLA-A,HLA-B,HLA-C,HLA-DRA,HLA-E,JAK1,MAP2K6
RAF/MAP kinase cascade	0.475	0.0267	7	ACTB,ACTG1,JAK1,PDGFRA,PSMA6,SPTBN1,UBA52
Regulation of TP53 Activity through Methylation	0.47	0.0526	1	UBA52
FOXO-mediated transcription	0.47	0.0526	1	TXNIP
TGF-β Signaling	0.467	0.0312	3	MAP2K6,TGFBR2,ZFYVE9
Protein folding	0.452	0.0306	3	ACTB,PFDN2,TUBA1B
DNA Double Strand Break Response	0.439	0.0339	2	RAD50,UBA52
Pyrimidine Deoxyribonucleotides De Novo Biosynthesis I	0.405	0.0435	1	NME2
