# Supplementary material for: Single‐nucleus and spatial transcriptomics of paediatric ovary: Molecular insights into the dysregulated signalling pathways underlying premature ovarian insufficiency in classic galactosemia
Source: Clin Transl Med. 2024 Oct 23;14(10):e70043. doi: 10.1002/ctm2.70043 (PMC11812122; doi:10.1002/ctm2.70043)
Supplement: Supplementary file 6 — Supporting information [file CTM2-14-e70043-s007.xlsx]

## Sheet: Sheet1
Supplementary Table S5
IPA pathway analysis: List of signaling pathways and biological functions enriched in the ovarian follicles of CG group [from ST data]
Ingenuity Canonical Pathways	-log(p-value)	Gene Ratio	Gene Count	Genes
Unfolded protein response	6.97	0.315	28	CALR,CANX,CD82,CEBPB,CEBPG,DDIT3,DNAJB1,DNAJB9,DNAJC10,DNAJC3,DNAJC5B,EDEM1,EIF2A,ERN1,ERO1B,HSP90B1,HSPA1A/HSPA1B,HSPA5,HSPA6,HSPA8,HSPA9,HSPH1,MBTPS2,OS9,PPARG,SEL1L,SYVN1,XBP1
Mitochondrial Dysfunction	4.96	0.187	62	ADCY10,APH1B,ARG2,ATP12A,ATP1A2,ATP5MF,ATP5PB,BACE2,BBC3,BID,CACNA1C,CACNA1D,CACNA1E,CACNA1F,CACNA1I,CACNA2D3,CALM1 (includes others),CAPN5,CAPN8,CASP9,COX4I2,COX5B,COX6B1,COX7A2,COX8A,CREB3L1,CREB3L3,CYCS,GPD2,GPX3,GPX7,GSR,GSTZ1,IDH2,MAOA,MFN2,MGST1,MT-ND2,MT-ND3,MT-ND5,NDUFA1,NDUFA3,NDUFA4,NDUFA5,NDUFB1,NDUFB2,NDUFB3,NDUFB4,NDUFS6,NDUFS8,PIK3C2A,PIK3C2G,PIK3R1,PIK3R3,PPARG,PPIF,PPP3R1,PRKAA1,P…
Extracellular matrix organization	4.79	0.255	27	ACAN,BGN,COL11A1,COL1A1,COL1A2,COL2A1,COL3A1,COL4A5,COL4A6,COL5A1,COL5A2,COL5A3,COL6A3,COL7A1,DAG1,FN1,ITGA8,ITGB1,LAMA2,LAMC1,LAMC2,LUM,NID2,PTPRS,TNXB,VCAN,VTN
Generic Transcription Pathway	4.55	0.173	74	CDK8,HDAC8,MAML2,NOTCH2,NR0B1,NR1D2,NR2E1,NR3C2,NR4A2,PPARG,SNW1,THRB,TRIM28,VDR,ZFP14,ZNF10,ZNF112,ZNF14,ZNF155,ZNF221,ZNF225,ZNF226,ZNF235,ZNF25,ZNF253,ZNF26,ZNF334,ZNF33B,ZNF354B,ZNF354C,ZNF417/ZNF587,ZNF430,ZNF431,ZNF433,ZNF436,ZNF441,ZNF442,ZNF461,ZNF483,ZNF484,ZNF492/ZNF98,ZNF529,ZNF530,ZNF540,ZNF543,ZNF556,ZNF566,ZNF570,ZNF573,ZNF577,ZNF582,ZNF585B,ZNF596,ZNF597,ZNF610,ZNF626,ZNF627,ZNF669…
p53 Signaling	4.5	0.255	25	AKT1,ATM,BBC3,CDKN1A,CTNNB1,GADD45A,GADD45B,HIF1A,JUN,MAPK14,MDM4,PERP,PIK3C2A,PIK3C2G,PIK3R1,PIK3R3,PTEN,RB1,RPRM,SERPINE2,SNAI2,ST13,THBS1,TNFRSF10B,TP53I3
IGF-1 Signaling	4.41	0.248	26	AKT1,CASP9,CCN1,CCN2,ELK1,FOS,FOXO1,IGF1,IGFBP1,IGFBP3,IGFBP6,JAK2,JUN,MAP2K1,MRAS,PDPK1,PIK3C2A,PIK3C2G,PIK3R1,PIK3R3,PTK2,RAP2B,RASD1,RRAS2,SOCS3,YWHAB
Estrogen Receptor Signaling	4.19	0.172	69	ADCY10,AKT1,ARG2,ATP5PB,CACNA1C,CACNA1D,CACNA1E,CACNA1F,CACNA2D3,CAV1,CDK8,CDKN1A,CFL1,CREB3L1,CREB3L3,FOS,FOXO1,FOXO4,FOXO6,GNA11,GNAI1,GNB1,HIF1A,HSP90AA1,HSP90AB1,HSP90B1,IGF1,JAK2,JUN,MAP2K1,MRAS,MT-ND2,MT-ND3,MT-ND5,MYC,MYL12A,MYL6,MYL7,NCOA3,NDUFA3,NDUFA4,NDUFA5,NDUFB1,NDUFB2,NDUFB3,NDUFB4,NDUFS6,NDUFS8,NR0B1,PDGFC,PDIA3,PIK3C2A,PIK3C2G,PIK3R1,PIK3R3,PLCB1,PLCD4,PPP1R12B,PRKAA1,PRKCA,PRKD1,…
Endoplasmic Reticulum Stress Pathway	3.76	0.429	9	CALR,CASP9,DDIT3,DNAJC3,ERN1,HSP90B1,HSPA5,MBTPS2,XBP1
FOXO-mediated transcription of cell cycle genes	3.74	0.471	8	CAV1,CCNG2,CDKN1A,CDKN1B,FOXO1,FOXO4,GADD45A,KLF4
DNA Damage/Telomere Stress Induced Senescence	3.17	0.268	15	ATM,CCNA1,CDKN1A,CDKN1B,H1-0,H1-2,H1-3,H1-5,H2BC21,H2BC3,H2BC9,MRE11,RB1,TERF1,TERF2IP
Oxidative Phosphorylation	3.03	0.215	23	ATP5MF,ATP5PB,COX4I2,COX5B,COX6B1,COX7A2,COX8A,CYCS,MT-ND2,MT-ND3,MT-ND5,NDUFA1,NDUFA3,NDUFA4,NDUFA5,NDUFB1,NDUFB2,NDUFB3,NDUFB4,NDUFS6,NDUFS8,UQCR11,UQCRFS1
Integrin Signaling	2.91	0.18	37	ACTA2,ACTB,ACTR2,AKT1,ARF4,ARF5,ARHGAP26,ARPC3,BRAF,CAPN5,CAPN8,CAV1,ITGA8,ITGB1,MAP2K1,MRAS,MYL12A,MYL7,PARVA,PFN1,PIK3C2A,PIK3C2G,PIK3R1,PIK3R3,PPP1R12B,PTEN,PTK2,RAC3,RAP2B,RASD1,RHOB,RHOBTB1,RHOBTB2,RHOD,RHOG,RRAS2,TSPAN1
Integrin cell surface interactions	2.81	0.224	19	CDH1,COL1A1,COL1A2,COL2A1,COL3A1,COL4A5,COL4A6,COL5A1,COL5A2,COL5A3,COL6A3,COL7A1,FN1,ITGA8,ITGB1,JAM2,LUM,THBS1,VTN
eNOS Signaling	2.65	0.189	28	ADCY10,AKT1,CALM1 (includes others),CASP9,CAV1,CCNA1,CHRNA5,CHRNA7,HSP90AA1,HSP90AB1,HSP90B1,HSPA1A/HSPA1B,HSPA5,HSPA6,HSPA8,HSPA9,LPAR3,PDGFC,PDPK1,PIK3C2A,PIK3C2G,PIK3R1,PIK3R3,PRKAA1,PRKCA,PRKD1,PROK1,SLC7A1
Gap Junction Signaling	2.58	0.16	51	ACTA2,ACTB,ADCY10,AGER,AKT1,CALM1 (includes others),CAV1,CDKN1B,CREB3L1,CREB3L3,CTNNB1,DBN1,GJA1,GJA5,GJB6,GJC1,GNAI1,GRIA3,HSPA8,IGF1,KCNN2,LRP5,MAP2K1,MRAS,MYC,P2RY13,PDIA3,PIK3C2A,PIK3C2G,PIK3R1,PIK3R3,PLA2G2F,PLCB1,PLCD4,PPP3R1,PRKCA,PRKD1,RAP2B,RASD1,RRAS2,SOX15,SP3,TGFBR1,TJP1,TNFRSF1B,TNFSF11,TUBA4A,TUBB,TUBB2A,TUBB4B,TUBB8
TGF-β Signaling	2.54	0.208	20	ACVR1B,BMP4,BMP7,BMPR1A,FOS,INHBB,JUN,MAP2K1,MAP2K6,MAPK14,MRAS,PMEPA1,RAP2B,RASD1,RNF111,RRAS2,SMAD6,TGFBR1,TGIF1,VDR
Senescence Pathway	2.4	0.16	47	ACVR1B,AKT1,ANAPC10,ATM,BHLHE40,BRAF,CACNA1C,CACNA1D,CACNA1E,CACNA1F,CACNA2D3,CALM1 (includes others),CAPN5,CAPN8,CCNB2,CCNB3,CDC25A,CDKN1A,CDKN1B,CEBPB,E2F5,FOXO4,GADD45A,GADD45B,ITSN2,JUN,MAP2K1,MAP2K6,MAPK14,MAPK6,MRAS,MRE11,NFATC2,PCGF6,PIK3C2A,PIK3C2G,PIK3R1,PIK3R3,PPP2CA,PPP3R1,PTEN,RAP2B,RASD1,RB1,RRAS2,SMAD6,TGFBR1
ATM Signaling	2.38	0.202	20	ATM,BID,CBX3,CCNB2,CCNB3,CDC25A,CDKN1A,CREB3L1,CREB3L3,FANCD2,GADD45A,GADD45B,JUN,MAPK14,MDM4,MRE11,NFKBIA,PPP2CA,SMC1B,TRIM28
Ribonucleotide Reductase Signaling Pathway	2.32	0.176	30	ACTB,AKT1,ATM,BRAF,CASP9,CDC25A,CDH1,CDKN1A,CREB3L1,CREB3L3,CTNNB1,E2F5,FOS,H3-3A/H3-3B,HIF1A,JUN,MAPK14,MYC,NFYB,PARP15,PBRM1,PIK3C2A,PIK3C2G,PIK3R1,PIK3R3,RB1,SMARCA2,SNAI2,THBS1,VASH2
HSP90 chaperone cycle for steroid hormone receptors in the presence of ligand	2.31	0.236	13	CAPZA1,DNAJB1,DYNC1H1,DYNC1I2,HSP90AA1,HSP90AB1,HSPA1A/HSPA1B,HSPA8,NR3C2,TUBA4A,TUBB2A,TUBB4B,TUBB8
Factors Promoting Cardiogenesis in Vertebrates	2.31	0.181	27	ACVR1B,BMP4,BMP5,BMP6,BMP7,BMPR1A,CREB3L1,CREB3L3,CTNNB1,FZD3,FZD5,FZD7,GJA5,LRP5,MAPK14,MYC,PDIA3,PLCB1,PLCD4,PRKCA,PRKD1,TGFBR1,WNT1,WNT4,WNT5A,WNT5B,WNT8B
Adipogenesis pathway	2.22	0.182	25	AKT1,BMP4,BMP7,BMPR1A,CEBPB,CTNNB1,DDIT3,DLK1,FOXO1,FZD3,FZD5,FZD7,GTF2H5,HDAC8,HIF1A,LPL,PER2,PPARG,RB1,RBBP4,RBP1,RUNX1T1,TXNIP,WNT5A,XBP1
NRF2-mediated Oxidative Stress Response	2.17	0.166	35	ACTA2,ACTB,AKT1,AOX1,DNAJB1,DNAJB9,DNAJC10,DNAJC3,DNAJC5B,FMO1,FOS,GSR,GSTA4,GSTZ1,HERPUD1,HMOX1,HSP90AA1,HSP90AB1,HSP90B1,JUN,MAP2K1,MAP2K6,MAPK14,MGST1,MRAS,PIK3C2A,PIK3C2G,PIK3R1,PIK3R3,PRKCA,PRKD1,RAP2B,RASD1,RRAS2,TXNRD1
Cell Cycle: G2/M DNA Damage Checkpoint Regulation	2.15	0.235	12	ATM,AURKA,CCNB2,CCNB3,CDKN1A,CKS2,GADD45A,MDM4,PTPMT1,RPRM,TOP2A,YWHAB
UVA-Induced MAPK Signaling	2.14	0.196	19	ATM,CASP9,CYCS,FOS,JUN,MAPK14,MRAS,PARP15,PDIA3,PIK3C2A,PIK3C2G,PIK3R1,PIK3R3,PLCB1,PLCD4,PRKCA,RAP2B,RASD1,RRAS2
Immunogenic Cell Death Signaling Pathway	2.11	0.202	17	ANXA1,CALR,CASP9,CXCL10,DDIT3,EIF2A,HSP90AA1,HSP90AB1,HSP90B1,HSPA1A/HSPA1B,HSPA5,HSPA6,HSPA8,HSPA9,IFNAR1,PDIA3,TNFRSF1B
Unfolded Protein Response (UPR)	2.03	0.333	6	CREB3L1,CREB3L3,ERN1,HSPA5,MBTPS2,XBP1
Degradation of the extracellular matrix	2	0.212	14	ACAN,ADAMTS16,ADAMTS9,CDH1,CTSK,FBN2,FBN3,FN1,HTRA1,LAMC1,LAMC2,PLG,TLL1,TMPRSS6
FOXO-mediated transcription	1.91	0.316	6	AKT1,FOXO1,FOXO4,FOXO6,TXNIP,YWHAB
Transcriptional regulation by the AP-2 (TFAP2) family of transcription factors	1.9	0.25	9	CDKN1A,DEK,KCTD15,KDM5B,KIT,MYC,NOP2,TFAP2C,TGFA
JAK/STAT Signaling	1.87	0.195	16	AKT1,CDKN1A,CEBPB,FOS,JAK2,JUN,MAP2K1,MRAS,PIK3C2A,PIK3C2G,PIK3R1,PIK3R3,RAP2B,RASD1,RRAS2,SOCS3
Protein Kinase A Signaling	1.86	0.145	57	ACP1,ADCY10,AKAP1,ANAPC10,BRAF,CALM1 (includes others),CDC14B,CDC25A,CREB3L1,CREB3L3,CTNNB1,DUSP10,DUSP22,DUSP9,EBI3,ELK1,FLNC,GDE1,GNAI1,GNB1,H1-0,H1-10,H1-2,H1-3,H1-5,H3-3A/H3-3B,IHH,KDELR2,MAP2K1,MYL12A,MYL6,MYL7,NFATC2,NFKBIA,PALM2AKAP2,PDE1C,PDE6B,PDE9A,PDIA3,PLCB1,PLCD4,PPP2CA,PPP3R1,PRKCA,PRKD1,PTCH2,PTEN,PTK2,PTPN13,PTPN14,PTPN22,PTPRC,PTPRK,PTPRS,RYR3,TGFBR1,YWHAB
ESR-mediated signaling	1.83	0.178	21	AGO2,CDK9,FOS,FOSB,GATA3,GREB1,GTF2A1,GTF2A2,H2BC21,H2BC3,H2BC9,HSP90AA1,HSP90AB1,JUN,MYC,NCOA3,POLR2L,RAD21,RUNX1,TBP,TGFA
DNA Methylation and Transcriptional Repression Signaling	1.81	0.186	18	CDK17,CDK20,CDK8,CDK9,CEBPB,CHD5,DNMT1,E2F5,ERCC5,GADD45A,GADD45B,MYC,RB1,RBBP4,SUDS3,TCF21,TFAM,UHRF1
Glutaminergic Receptor Signaling Pathway (Enhanced)	1.8	0.148	47	ADCY10,AKT1,CACNA1C,CACNA1D,CACNA1E,CACNA1F,CACNA1I,CACNA2D3,CALM1 (includes others),CREB3L1,CREB3L3,DGKB,DGKE,GABBR1,GABRB1,GABRG1,GABRR2,GNAI1,GRIA3,GRIN1,GRIN2C,GRM6,HMOX1,MAPK14,MKNK1,PDIA3,PIK3C2A,PIK3C2G,PIK3R1,PIK3R3,PLA2G2F,PLAAT3,PLB1,PLCB1,PLCD4,PPP3R1,PRKCA,PRKD1,SCN1A,SCN7A,SCN9A,SHANK1,SLC1A3,SLC38A1,SLC38A3,SLC7A11,TRPC1
TP53 Regulates Transcription of Cell Death Genes	1.77	0.227	10	AIFM2,ATM,BBC3,BID,CHM,IGFBP3,PERP,RABGGTB,TNFRSF10B,TP53I3
Regulation of TP53 Expression and Degradation	1.68	0.231	9	AKT1,ATM,CCNA1,MDM4,PDPK1,PPP2CA,PRDM1,SGK1,USP2
ATF4 activates genes in response to endoplasmic reticulum stress	1.66	0.259	7	CEBPB,CEBPG,DDIT3,EXOSC8,HERPUD1,IGFBP1,NFYB
Remodeling of Epithelial Adherens Junctions	1.64	0.197	13	ACTA2,ACTB,ACTR2,ARPC3,CDH1,CTNNA2,CTNNB1,RAB5A,TUBA4A,TUBB,TUBB2A,TUBB4B,TUBB8
FOXO-mediated transcription of cell death genes	1.64	0.312	5	BBC3,DDIT3,FOXO1,FOXO4,NFYB
WNT/β-catenin Signaling	1.55	0.158	27	ACVR1B,AKT1,CDH1,CTNNB1,FRZB,FZD3,FZD5,FZD7,GJA1,JUN,KREMEN1,LRP5,MYC,PPP2CA,SFRP4,SOX10,SOX13,SOX15,SOX4,SOX6,TGFBR1,TLE4,WNT1,WNT4,WNT5A,WNT5B,WNT8B
Metabolism of steroid hormones	1.52	0.229	8	CYP17A1,CYP19A1,HSD11B2,HSD17B1,HSD17B12,SRD5A1,SRD5A2,STAR
PTEN Signaling	1.46	0.159	24	AKT1,BMPR1A,CASP9,CBL,CDKN1A,CDKN1B,FOXO1,FOXO4,FOXO6,ITGA8,ITGB1,MAP2K1,MRAS,NTRK3,PDPK1,PIK3R1,PIK3R3,PTEN,PTK2,RAC3,RAP2B,RASD1,RRAS2,TGFBR1
EGF Signaling	1.45	0.196	11	AKT1,ELK1,FOS,JUN,MAP2K1,MAPK14,PIK3C2A,PIK3C2G,PIK3R1,PIK3R3,PRKCA
PI3K/AKT Signaling	1.45	0.152	30	AKT1,CDKN1A,CDKN1B,CTNNB1,FOXO1,HSP90AA1,HSP90AB1,HSP90B1,IFNAR1,IL22RA1,IL2RG,IL3RA,ITGA8,ITGB1,JAK2,MAP2K1,MCL1,MRAS,NFKBIA,PDPK1,PIK3R1,PIK3R3,PPP2CA,PTEN,RAP2B,RASD1,RHEB,RRAS2,THEM4,YWHAB
Cell Cycle Checkpoints	1.39	0.143	39	ANAPC10,ATM,CCNA1,CCNB2,CDC25A,CDKN1A,CDKN1B,CENPH,CENPL,CENPP,CENPQ,CENPU,COP1,DYNC1H1,DYNC1I2,GTSE1,H2BC21,H2BC3,H2BC9,INCENP,MAD2L1,MDM4,MRE11,NDEL1,ORC3,ORC4,PPP2CA,PSMB6,PSME3,RCC2,RMI1,RPA2,SGO2,SKA1,SPC24,SPDL1,UBE2N,XPO1,YWHAB
GNRH Signaling	1.3	0.149	28	ADCY10,CACNA1C,CACNA1D,CACNA1E,CACNA1F,CACNA1I,CACNA2D3,CALM1 (includes others),CREB3L1,CREB3L3,EGR1,ELK1,FOS,GNA11,GNAI1,GNB1,JUN,MAP2K1,MAP2K6,MAPK14,MRAS,PLCB1,PRKCA,PRKD1,PTK2,RAP2B,RASD1,RRAS2
RIPK1-mediated regulated necrosis	1.29	0.219	7	BIRC2,FLOT1,HSP90AA1,PELI1,SDCBP,TNFRSF10B,XIAP
Role of JAK1 and JAK3 in γc Cytokine Signaling	1.27	0.179	12	IL2,IL2RG,JAK2,MRAS,PIK3C2A,PIK3C2G,PIK3R1,PIK3R3,RAP2B,RASD1,RRAS2,SOCS3
nNOS Signaling in Skeletal Muscle Cells	1.26	0.196	10	CACNA1C,CACNA1D,CACNA1E,CACNA1F,CACNA1I,CACNA2D3,CALM1 (includes others),DAG1,RYR3
IL-10 Signaling	1.24	0.152	24	AKT1,ARG2,BHLHE40,CDKN1A,CREB3L1,CREB3L3,DDIT4,ELK1,FOS,HIF1A,HMOX1,IHH,IL18,IL1RAP,IL1RAPL1,JUN,MAFB,MAP2K6,MAPK14,NFKBIA,PRDM1,PRKAA1,SOCS3
Signaling by Hippo	1.24	0.25	5	AMOT,NPHP4,TJP1,YAP1,YWHAB
Glutathione Redox Reactions II	1.22	0.5	2	GSR,PDIA3
Rapoport-Luebering Glycolytic Shunt	1.22	0.5	2	BPGM,PGAM1
CCR3 Signaling in Eosinophils	1.18	0.154	21	CALM1,CFL1,GNA11,GNAI1,GNB1,MAP2K1,MAPK14,MRAS,PIK3C2A,PIK3C2G,PIK3R1,PIK3R3,PLA2G2F,PLCB1,PPP1R12B,PRKCA,PRKD1,RAP2B,RASD1,RRAS2
Intrinsic Pathway for Apoptosis	1.17	0.182	10	AKT1,BBC3,BID,BMF,CASP9,CYCS,GSDMD,PPP3R1,XIAP,YWHAB
Signaling by NOTCH1	1.16	0.169	14	APH1B,CDK8,DLK1,HDAC8,HIF1A,JAG2,MAML2,MYC,NUMB,PSEN2,SNW1,TLE4,TLE6
Corticotropin Releasing Hormone Signaling	1.14	0.15	23	ADCY10,BRAF,CACNA1C,CACNA1D,CACNA1E,CACNA1F,CACNA1I,CACNA2D3,CALM1 (includes others),CREB3L1,CREB3L3,ELK1,FOS,GLI2,GNAI1,JUN,MAP2K1,MAPK14,PRKCA,PRKD1,PTCH2,SOX15
Signaling by VEGF	1.14	0.157	17	ACTB,AKT1,CALM1 (includes others),CAV1,CTNNB1,HSP90AA1,MAPK14,NRP1,PDPK1,PIK3R1,PRKCA,PTK2,THEM4,TRIB3,VAV1,VAV3,WASF3
Cell Cycle Control of Chromosomal Replication	1.12	0.179	11	CDK17,CDK20,CDK8,CDK9,CDT1,ORC3,ORC4,PRIM2,RPA2,TOP2A
Apoptosis Signaling	1.09	0.157	16	BID,BIRC2,CAPN5,CAPN8,CASP9,CYCS,MAP2K1,MCL1,MRAS,NFKBIA,PRKCA,RAP2B,RASD1,RRAS2,TNFRSF1B,XIAP
Glutathione Redox Reactions I	0.959	0.208	5	GPX3,GPX7,GSR,GSTZ1,MGST1
